# Supplementary material for: PET/MRI-Evaluated Activation of Brown Adipose Tissue via Cold Exposure Impacts Lipid Metabolism
Source: Metabolites. 2022 May 19;12(5):456. doi: 10.3390/metabo12050456 (PMC9145038; doi:10.3390/metabo12050456)
Supplement: Supplementary file 1 [file metabolites-12-00456-s001.zip]

Archive with 1 entries (1 files):
- metabolites-1725742-Supplementary materials.pdf
